# Supplementary material for: Driving factors and grouping paths of rural sports development in China ‐ A qualitative comparative analysis based on fuzzy sets
Source: PLoS One. 2024 Mar 28;19(3):e0300169. doi: 10.1371/journal.pone.0300169 (PMC10977770; doi:10.1371/journal.pone.0300169)
Supplement: S1 Data — (XLSX) [file pone.0300169.s001.xlsx]

## Sheet: Sheet1
DMU
	id	劳动年龄人口	可支配收入	基础设施建设	机械总动力	国家投入	社会资本参与	村镇建设机构	文化站数量	体育场地面积	农村体育发展超效率
北京	1	2017889	30125.7	429067	120.2	1233.18	312.99	15	181	21970	1.56878
天津	2	1419716	25690.6	382456	365.1	0	660	3	129	54280	1.46148
河北	3	18383006	16467	1.15839e+06	7965.7	11279.6	1114.96	603	1990	809538	0.108681
山西	4	8887694	13878	544801	1595.3	862.68	149.89	386	1194	48350	0.0803545
内蒙古	5	5544380	16566.9	256727	4056.6	29	0	206	872	6300	1.64692
辽宁	6	8066188	17450.3	331991	2471.3	2593.3	1191.12	186	928	460233	0.509057
吉林	7	6370655	16067	572676	3896.9	1537	425	160	623	231805	0.704238
黑龙江	8	7985974	16168.4	242002	6775.1	199.5	336	318	896	175370	1.03118
江苏	9	13844131	24198.5	2.10931e+06	5213.8	8415.54	2006.51	36	841	717672	1.20793
浙江	10	12060599	31930.5	2.09579e+06	1813.2	8225.05	3014.02	191	941	532942	1.15336
安徽	11	15216826	16620.2	1.76691e+06	6799.5	6160.5	317.97	221	1278	299842	0.312908
福建	12	8460195	20880.3	1.01955e+06	1260.2	966.94	2039.52	241	955	65735	0.193551
江西	13	11013359	16980.8	1.10509e+06	2591	1316	1688.93	523	1594	294959	0.571958
山东	14	23087634	18753.2	4.03893e+06	10964.7	1561.25	4079.6	65	1207	796424	0.352328
河南	15	25331552	16107.9	1.65067e+06	10463.7	5229.65	5552.83	557	1894	3.69127e+06	0.367443
湖北	16	13770695	16305.9	1.24664e+06	4626.1	3688.89	3565.93	152	1030	764312	0.546058
湖南	17	16632550	16584.6	1.99237e+06	6589	727.4	1473.27	316	1896	603278	1.14481
广东	18	20752243	20143.4	2.5264e+06	2495.4	1410.22	5205.91	11	1169	508331	1.12815
广西	19	13604999	14814.9	1.21378e+06	3901.4	3165.44	739.7	302	1127	223206	0.370313
海南	20	2683953	16278.8	181647	615.6	880.23	178	21	198	43530	1.17238
重庆	21	5727507	16361.4	940852	1498	381.3	445	173	813	77105	0.442164
四川	22	22271621	15929.1	2.89006e+06	4754	6669.24	3181.67	343	3708	1273212	0.144574
贵州	23	10818185	11642.3	1.60109e+06	2582.4	4555.84	4335.68	290	1369	1070511	0.612858
云南	24	15699220	12841.9	2.10048e+06	2786.7	2683.28	2258.15	508	1297	164790	0.169086
西藏	25	1530697	14598.4	226564	576.8	1700	200	86	689	3000	1
陕西	26	9699191	13316.5	756895	2388	744.9	718.15	16	1168	354135	1.02348
甘肃	27	7783060	10344.3	530013	2289.5	3120.4	3258.3	219	1227	1155889	1.34164
青海	28	1569293	12342.5	77367.5	491.4	211	0	133	361	18711	1.10093
宁夏	29	1680894	13889.4	192006	644.1	50	183.4	80	200	15144	1.73407
新疆	30	7291099	14056.1	657882	2929.4	368	312.5	329	943	36723	0.19491
